# Supplementary material for: Protective Effects of Pasireotide in LPS-Induced Acute Lung Injury
Source: Pharmaceuticals (Basel). 2025 Jun 22;18(7):942. doi: 10.3390/ph18070942 (PMC12298338; doi:10.3390/ph18070942)
Supplement: Supplementary file 1 [file pharmaceuticals-18-00942-s001.zip]

Archive with 1 entries (1 files):
- pharmaceuticals-3652154-supplementary.pdf
